# Supplementary material for: Cytosine base editor 4 but not adenine base editor generates off-target mutations in mouse embryos
Source: Commun Biol. 2020 Jan 9;3:19. doi: 10.1038/s42003-019-0745-3 (PMC6952419; doi:10.1038/s42003-019-0745-3)
Supplement: Supplementary file 3 — Supplementary Data 1 [file 42003_2019_745_MOESM3_ESM.xlsx]

## Sheet: Raw Read Counts
Supplementary Data 1: Raw read counts of the WGS samples
Group	Sample	Gender	Raw Read Counts
Parents	Parent 1	♀	707581699
	Parent 2		868778178
	Parent 3		1072332421
	Parent 4		1162951335
	Parent 5		767582455
	Parent 6		772091887
	Parent 7		823878962
	Parent 8		783498969
	Parent 9	♂	869713827
ABE edited Progeny	ABE 1	♀	769235486
	ABE 2		998329339
	ABE 3		1033798370
	ABE 4		808263614
	ABE 5		651033776
	ABE 6	♂	839652961
	ABE 7		1137405701
	ABE 8		735637641
	ABE 9		919901911
	ABE 10		881365098
	ABE 11		686200552
	ABE 12	N/A	1141706029
	ABE 13		874997141
BE4 edited Progeny	BE4 1	♀	721100551
	BE4 2		792525208
	BE4 3		764834081
	BE4 4	♂	952740731
	BE4 5		743607260
	BE4 6		905084101
	BE4 7		798497190
	BE4 8		686497626
	BE4 9		1013557705
Control Progeny	Control 1	♀	945102788
	Control 2		945102788
	Control 3		945102788
	Control 4		914556327
	Control 5	♂	767715791
	Control 6		935639522
	Control 7		651111242
	Control 8		669733921
	Control 9		671835774
	Control 10		768856803
	Control 11		875378967
	Control 12		667712201
	Control 13		842759887
