# Supplementary material for: Cytosine base editor 4 but not adenine base editor generates off-target mutations in mouse embryos
Source: Commun Biol. 2020 Jan 9;3:19. doi: 10.1038/s42003-019-0745-3 (PMC6952419; doi:10.1038/s42003-019-0745-3)
Supplement: Supplementary file 4 — Supplementary Data 2 [file 42003_2019_745_MOESM4_ESM.xlsx]

## Sheet: SNPs
Supplementary Data 2: SNVs dentified in each sample and de novo SNPSsfor the progeny
Group	Sample	Gender	SNVs	de novo SNVs1
Parents	Parent 1	♀	10547
	Parent 2		11397
	Parent 3		11880
	Parent 4		9915
	Parent 5		10750
	Parent 6		10151
	Parent 7		12529
	Parent 8		11648
	Parent 9	♂	12426
ABE edited Progeny	ABE 1	♀	11009	67
	ABE 2		10312	100
	ABE 3		9440	73
	ABE 4		11018	72
	ABE 5		10989	82
	ABE 6	♂	12257	138
	ABE 7		11941	226
	ABE 8		13272	143
	ABE 9		12601	153
	ABE 10		12462	128
	ABE 11		12929	155
	ABE 12	N/A	12349	150
	ABE 13		9517	58
BE4 edited Progeny	BE4 1	♀	11094	464
	BE4 2		11039	106
	BE4 3		10847	173
	BE4 4	♂	12459	235
	BE4 5		12862	169
	BE4 6		12389	162
	BE4 7		12747	199
	BE4 8		13061	237
	BE4 9		12320	241
Control Progeny	Control 1	♀	11507	95
	Control 2		11143	90
	Control 3		10529	93
	Control 4		10313	86
	Control 5	♂	12877	147
	Control 6		12607	164
	Control 7		13480	133
	Control 8		13683	205
	Control 9		13323	105
	Control 10		12670	169
	Control 11		12659	146
	Control 12		13279	111
	Control 13		13318	172
1 SNVs identified at the target locus are not included
