# Supplementary material for: Cytosine base editor 4 but not adenine base editor generates off-target mutations in mouse embryos
Source: Commun Biol. 2020 Jan 9;3:19. doi: 10.1038/s42003-019-0745-3 (PMC6952419; doi:10.1038/s42003-019-0745-3)
Supplement: Supplementary file 5 — Supplementary Data 3 [file 42003_2019_745_MOESM5_ESM.xlsx]

## Sheet: min cutoff of 5
Supplementary Data 3: Indels dentified in each sample and de novo indels for the progeny
Group	Sample	Gender	Lumpy indels	GATK indels	total indels	de novo Lumpy indels1	de novo GATK indels1	total de novo indels1
Parents	Parent 1	♀	172	7957	8129
	Parent 2		168	8414	8582
	Parent 3		151	8188	8339
	Parent 4		181	8430	8611
	Parent 5		173	8012	8185
	Parent 6		155	8138	8293
	Parent 7		148	7936	8084
	Parent 8		157	8523	8680
	Parent 9	♂	167	9400	9567
ABE edited Progeny	ABE 1	♀	166	9054	9220	18	162	180
	ABE 2		171	9447	9618	24	185	209
	ABE 3		196	9294	9490	41	196	237
	ABE 4		179	8603	8782	27	119	146
	ABE 5		163	8435	8598	24	155	179
	ABE 6	♂	179	9040	9219	28	189	217
	ABE 7		206	9157	9363	70	249	319
	ABE 8		171	9128	9299	33	174	207
	ABE 9		153	9131	9284	19	195	214
	ABE 10		164	9180	9344	24	171	195
	ABE 11		149	8590	8739	18	165	183
	ABE 12	N/A	155	8112	8267	28	175	203
	ABE 13		169	8671	8840	17	121	138
BE4 edited Progeny	BE4 1	♀	162	8869	9031	13	141	154
	BE4 2		164	9093	9257	25	160	185
	BE4 3		165	9048	9213	10	119	129
	BE4 4	♂	171	9017	9188	25	206	231
	BE4 5		159	9241	9400	16	173	189
	BE4 6		142	8712	8854	20	188	208
	BE4 7		159	9225	9384	21	216	237
	BE4 8		157	8565	8722	26	189	215
	BE4 9		166	9389	9555	40	209	249
Control Progeny	Control 1	♀	171	8648	8819	35	115	150
	Control 2		167	8423	8590	19	109	128
	Control 3		164	8691	8855	27	139	166
	Control 4		208	8776	8984	67	154	221
	Control 5	♂	149	9256	9405	17	200	217
	Control 6		206	8885	9091	63	204	267
	Control 7		203	9002	9205	59	166	225
	Control 8		144	8800	8944	18	173	191
	Control 9		157	8754	8911	33	150	183
	Control 10		156	9165	9321	20	166	186
	Control 11		153	9232	9385	22	193	215
	Control 12		187	8944	9131	38	164	202
	Control 13		144	9418	9562	12	165	177
1 indels identified at the target locus are not included
