# Supplementary material for: Cytosine base editor 4 but not adenine base editor generates off-target mutations in mouse embryos
Source: Commun Biol. 2020 Jan 9;3:19. doi: 10.1038/s42003-019-0745-3 (PMC6952419; doi:10.1038/s42003-019-0745-3)
Supplement: Supplementary file 6 — Supplementary Data 4 [file 42003_2019_745_MOESM6_ESM.xlsx]

## Sheet: predicted off-target sites
Supplementary Data 4: Location of the four predicted off-target sites overlapping with de novo SNVs. The samples harboring the same SNV are grouped into overlapping groups.
off-target coordinate			SNVs groups overlapping with the off-target site
chr	start	stop	Overlap 1	Overlap 2	Overlap 3	Overlap 4
chr9	40294521	40294543	ABE 2	ABE 3
			ABE 4	ABE 4
				ABE 6
				ABE 7
				ABE 11
chr11	60377453	60377475	ABE 5	BE4 7	BE4 1	BE4 8
				BE4 8	BE4 3
					BE4 7
chr13	114169949	114169971	ABE 1
chrX	17247050	17247072	ABE 1	ABE 9	BE4 4
