# Supplementary material for: Cytosine base editor 4 but not adenine base editor generates off-target mutations in mouse embryos
Source: Commun Biol. 2020 Jan 9;3:19. doi: 10.1038/s42003-019-0745-3 (PMC6952419; doi:10.1038/s42003-019-0745-3)
Supplement: Supplementary file 7 — Supplementary Data 5 [file 42003_2019_745_MOESM7_ESM.xlsx]

## Sheet: de novo indels
Supplementary Data 5: Characterization of de novo indels.
		ABE edited	BE4 edited	Control
		mean (+/- s.d.)	mean (+/- s.d.)	mean (+/- s.d.)
GATK indels	deletions	24% (+/- 6.1)	27% (+/- 6.5)	29% (+/- 4.1)
	insertions	76% (+/- 6.1)	73% (+/- 6.5	71% (+/- 4.1
	avg. deletion size (bp)	2.7% (+/- 0.8)	2.9% (+/- 0.5)	2.9% (+/- 0.5)
	avg. insertion size (bp)	15.2% (+/- 3.4)	13.3% (+/- 2.5)	12% (+/- 3.1)
LUMPY indels	deletions	64.1% (+/- 13.2)	57.6% (+/- 10.1)	64.4% (+/- 18.6)
	duplications	0.7% (+/- 1.7)	0% (+/- 0)	0.6% (+/- 1.5)
	invertion	0.6% (+/- 2.3)	0% (+/- 0)	0.8% (+/- 1.70)
	complex	34.6% (+/- 11.5)	42.4 (+/- 10.1)	34.1 (+/- 18.4)
	avg. deletion size (bp)	672 (+/- 332)	1,001 (+/- 843)	2,218 (+/- 4,343)
	avg. duplication size (bp)	123,900 (+/- 27,788)	N/A	52,376 (+/- 73,358)
	avg. invertion size (bp)	115 (+/- 0)	N/A	12,516 (+/- 17,452)
